# Supplementary material for: Japanese Translation and Validation of Genomic Knowledge Measure in the International Genetics Literacy and Attitudes Survey (iGLAS-GK)
Source: Genes (Basel). 2023 Mar 28;14(4):814. doi: 10.3390/genes14040814 (PMC10137569; doi:10.3390/genes14040814)
Supplement: Supplementary file 1 [file genes-14-00814-s001.zip]

Archive with 1 entries (1 files):
- genes-2261515-supplementary.xlsx
