# Supplementary material for: Japanese Translation and Validation of Genomic Knowledge Measure in the International Genetics Literacy and Attitudes Survey (iGLAS-GK)
Source: Genes (Basel). 2023 Mar 28;14(4):814. doi: 10.3390/genes14040814 (PMC10137569; doi:10.3390/genes14040814)
Supplement: Supplementary file 1 [file genes-14-00814-s001.zip › genes-2261515-supplementary.xlsx]

## Sheet: Table_S1
	Supplemental Table S1. Comparison of score of 20 items by subgroup of sex, age, and educational background
	Characteristic	n	median	range	mean	p value
	Sex
	Male	234	8	3–16	8.551	0.161a
	Female	229	8	3–17	8.258
	Age
	20–29	81	8	3–16	8.654	0.763b
	30–39	87	8	3–14	8.172
	40–49	92	8	4–16	8.304
	50–59	96	8	3–14	8.448
	60–69	107	8	3–17	8.458
	Educational background
	Junior high school	8	8	4–13	8	0.015b,c
	Senior high school or its equivalent	121	8	3–17	7.901
	Vocational school or technical college	93	7	3–15	8.194
	Bachelor’s degree	212	8	3–16	8.618
	Master’s degree	20	9.5	5–16	9.6
	Doctoral degree	9	11	6–16	10.11
	Note. (a) Wilcoxon rank-sum test with continuity correction. (b) Kruskal–Wallis rank-sum test. (c) Pairwise comparisons using the Wilcoxon rank sum test with Bonferroni adjustment for multiple comparisons were performed; however, statistical significance was not observed.
